# Supplementary material for: Can stable isotope markers be used to distinguish wild and mass-reared Anastrepha fraterculus flies?
Source: PLoS One. 2018 Dec 31;13(12):e0209921. doi: 10.1371/journal.pone.0209921 (PMC6312238; doi:10.1371/journal.pone.0209921)
Supplement: S1 Dataset — (XLSX) [file pone.0209921.s001.xlsx]

## Sheet: Table 1
	Raw Isotope Data collected for Table 1
		Sex				Replicates
δ13C ‰	Orchard A	♂	-25.12	-25.41	-25.89	-26.42	-25.71	-26.3	-24.71	-24.9	-25.05	-25.83
		♀	-25.51	-25.11	-24.28	-24.69	-25.52	-24.89	-24.66	-25.22	-25.13	-24.73
	Orchard B	♂	-25.33	-25.11	-25.19	-26.62	-26.46	-25.76	-25.49	-25.8	-26.27	-25.57
		♀	-25.96	-25.81	-25.13	-25.4	-25.38	-24.01	-25.95	-26.25	-25.98	-25.92
	Orchard C	♂	-26.61	-25.85	-25.59	-27.03	-25.68	-25.12	-25.62	-26.01	-26.33	-25.75
		♀	-25.64	-25.87	-26.61	-26.58	-26.82	-26.88	-26.68	-25.82	-25.27	-25.94
		Sex
δ15N ‰	Orchard A	♂	6.04	6.48	3.9	3.99	7.12	6.71	3.92	6.16	7.4	6.96
		♀	5.56	5.77	4.04	6.32	4.83	4.98	4.69	6.12	4.94	6.15
	Orchard B	♂	3.63	3.68	6.13	3.18	3.58	3.02	7.19	4.11	4.94	3.37
		♀	7.59	3.34	4.31	3.77	5.21	6.27	3	2.65	2.56	3.73
	Orchard C	♂	4.63	4.84	5.98	6.02	5.18	7.84	8.24	3.09	4.62	7.43
		♀	6.95	5.49	5.65	6.69	7.07	9.65	5.64	7.68	5.79	5.91

## Sheet: Table 2
	Raw Isotope Data collected for Table 2
						Replicates
δ13C ‰	Orchard A	-25.12	-25.41	-25.89	-26.42	-25.71	-26.3	-24.71	-24.9	-25.05	-25.83	-25.51	-25.11	-24.28	-24.69	-25.52	-24.89	-24.66	-25.22	-25.13	-24.73
	Orchard B	-25.96	-25.81	-25.13	-25.4	-25.38	-24.01	-25.95	-26.25	-25.98	-25.92	-25.33	-25.11	-25.19	-26.62	-26.46	-25.76	-25.49	-25.8	-26.27	-25.57
	Orchard C	-26.61	-25.85	-25.59	-27.03	-25.68	-25.12	-25.62	-26.01	-26.33	-25.75	-25.64	-25.87	-26.61	-26.58	-26.82	-26.88	-26.68	-25.82	-25.27	-25.94
δ15N ‰	Orchard A	6.04	6.48	3.9	3.99	7.12	6.71	3.92	6.16	7.4	6.96	5.56	4.04	5.77	6.32	4.83	4.98	4.69	6.12	4.94	6.15
	Orchard B	7.59	3.34	4.31	3.77	5.21	6.27	3	2.65	2.56	3.73	3.63	3.68	6.13	3.18	3.58	3.02	7.19	4.11	4.94	3.37
	Orchard C	4.63	4.84	5.98	6.02	5.18	7.84	8.24	3.09	4.62	7.43	6.95	5.49	5.65	6.69	7.07	9.65	5.64	7.68	5.79	5.91

## Sheet: Table 3
	Raw Isotope Data collected for Table 3
		Sex			Replicates
δ13C ‰	Flies reared on Diet I	♂	-15.45	-15.51	-15.26	-15.61	.
		♀	-15.37	-15.15	-15.13	-15.23	.
	Flies reared on Diet II	♂	-16.96	-15.8	-15.85	-15.76	-15.71
		♀	-16.23	-16.31	-16.3	-15.66	-15.93
	Flies reared on papaya	♂	-27.71	-27.04	-26.56	-27.41	-26.73
		♀	-26.99	-26.3	-27.88	-26.34	-26.87
	Flies reared on apple	♂	-25.84	-25.93	-25.77	-25.81	.
		♀	-25.93	-25.99	-26.2	-26.19	-25.2
		Sex
δ15N ‰	Flies reared on Diet I	♂	3.62	3.7	4.18	4.28	.
		♀	4.14	4.01	3.85	4.06	.
	Flies reared on Diet II	♂	4.64	4.03	4.37	4.19	4.13
		♀	4.55	4.22	4.53	3.94	2.88
	Flies reared on papaya	♂	7.31	7.29	6.5	7.81	5.53
		♀	6.96	5.48	7.45	7.16	6.762
	Flies reared on apple	♂	2.76	3.26	3.05	2.79	.
		♀	3.41	2.62	2.07	2.16	4.46

## Sheet: Table 4
		Raw Isotope Data collected for Table 4
				Replicates
δ13C ‰	Artificial Diet I	-12.84	-12.53	-12.4	-12.44	-12.62
	Artificial Diet II	-14.34	-14.24	-14.33	-14.11	-14.49
	Papaya	-26.03	-26.08	-25.97	-26.11	-26.048
	Apple	-28.32	-28.41	-28.61	-28.26	-28.4
	Flies reared on Diet I	-15.61	-15.15	-15.13	-15.45	-15.23	-14.92	-15.51	-15.26	-15.37	-15.29
	Flies reared on Diet II	-16.96	-15.8	-15.85	-16.31	-16.3	-15.66	-15.93	-16.23	-15.76	-15.71
	Flies reared on papaya	-27.71	-26.73	-26.99	-26.3	-27.04	-26.56	-27.41	-27.88	-26.34	-26.9
	Flies reared on apple	-25.84	-25.24	-26.2	-26.19	-25.88	-25.93	-25.99	-25.93	-25.77	-25.81
	Wild Flies	-25.3	-25.7	-26.1
δ15N‰	Artificial Diet I	3.01	3.02	2.86	3.07	2.56
	Artificial Diet II	2.09	2.48	2.76	2.43	2.37
	Papaya	5.41	4.95	5.77	5.77	5.47
	Apple	1.76	1.71	2.06	2.66	2.05
	Flies reared on Diet I	4.14	4.01	3.62	3.7	4.18	3.85	4.04	4.06	4.28	3.98
	Flies reared on Diet II	4.64	4.03	4.37	4.19	4.13	4.55	4.22	4.53	3.94	2.88
	Flies reared on papaya	7.31	7.29	6.5	7.45	7.16	6.96	5.48	7.81	5.53	6.83
	Flies reared on apple	2.76	2.69	3.26	3.05	2.16	3.41	2.62	2.07	2.79	4.46
	Wild Flies	5.6	4.3	6.2

## Sheet: Table 5
			Raw Isotope Data collected for Table 5
					Replicates
1 DAY	δ13C ‰	Wild flies	-25.3	-25.7	-26.1
		Water I	-15.37	-15.13	-15.23	-15.45	-15.51	-15.61
		Water II	-15.8	-15.85	-15.71	-16.23	-16.31	-15.66
		ET I	-15.22	-14.46	-15.19	-15.49	-14.46	-15.49
		ET II	-16.5	-17.2	-17	-16.75	-16.81	-16.31
		CT I	-14.46	-15.94	-14.94	-15	-15.69	-14.92
		CT II	-16.08	-15.02	-15.39	-15.45	-15.64	-16.31
		GJ I	-16.16	-16.54	-16.65	-16.01	-16.04	-16.83
		GJ II	-16.5	-17.2	-17	-16.75	-16.81	-16.31
		CTET I	-17.27	-16.73	-15.35	-16.24	-15.95	-16.42
		CTET II	-17.36	-15.81	-17.43	-16.91	-16.82	-16.51
7 DAYS	δ13C ‰	Wild flies	-25.3	-25.7	-26.1
		Water I	-15.37	-15.13	-15.23	-15.45	-15.51	-15.61
		Water II	-15.8	-15.85	-15.71	-16.23	-16.31	-15.66
		ET I	-15.11	-15.84	-15.19	-14.65	-15.06	-14.12
		ET II	-16.98	-17.25	-17.07	-17.21	-17	-17.22
		CT I	-17.27	-16.73	-15.35	-16.24	-15.95	-16.42
		CT II	-17.36	-15.81	-17.43	-16.91	-16.82	-16.51
		GJ I	-17.08	-19.87	-16.24	-14.95	-19.66	-16.27
		GJ II	-18.62	-18.05	-17.34	-16.05	-16.71	-21.99
		CTET I	-16.65	-16.42	-16.2	-16.1	-16.18	-16.49
		CTET II	-17.41	-18.09	-16.82	-17.74	-17.45	-17.88
	Acronyms: ET= ethanol; CT=CeraTrapTM; GJ= grape juice; CTET= CeraTrapTM for 7 days and then flies immersed in absolute ethanol for 7 days; I= performed with flies from Diet I; II= performed with flies from Diet II.

## Sheet: Table 6
			Raw Isotope Data collected for Table 6
					Replicates
1 DAY	δ15N‰	Wild flies	5.6	4.3	6.2
		Water I	4.14	3.85	4.06	3.7	4.18	4.28
		Water II	4.64	4.37	4.13	4.22	4.53	2.88
		ET I	4.52	4.43	4.33	4.46	4.32	4.47
		ET II	4.58	4.53	4.55	4.86	4.55	4.54
		CT I	3.76	5.07	5.1	4.62	4.48	4.27
		CT II	4.5	3.8	4.84	3.89	4.74	4.43
		GJ I	4.1	4.65	4.89	4.72	4.33	6.04
		GJ II	5.06	4.3	4.61	4.22	4.69	4.91
		CTET I	6.72	6.9	4.87	7.04	5.61	6.73
		CTET II	6.06	4.83	6.17	5.66	5.03	5
7 DAYS	δ15N ‰	Wild flies	5.6	4.3	6.2
		Water I	4.14	3.85	4.06	3.7	4.18	4.28
		Water II	4.64	4.37	4.13	4.22	4.53	2.88
		ET I	4.33	4.97	4.71	4.33	4.36	4.22
		ET II	4.95	5.02	4.61	4.98	5	5.12
		CT I	6.72	6.9	4.87	7.04	5.61	6.73
		CT II	6.06	4.83	6.17	5.66	5.03	5
		GJ I	3.97	2.9	5.57	4.72	3.9	4.08
		GJ II	4.9	5.08	4.72	4.58	5.01	4.49
		CTET I	5.2	5.93	5.3	5.12	5.64	5.18
		CTET II	5.09	5.39	4.16	5.22	4.89	5.41
	Acronyms: ET= ethanol; CT=CeraTrapTM; GJ= grape juice; CTET= CeraTrapTM for 7 days and then flies immersed in absolute ethanol for 7 days; I= performed with flies from Diet I; II= performed with flies from Diet II.
